# Supplementary material for: Poly(N-isopropylacrylamide) Hydrogel for Diving/Surfacing Device
Source: Micromachines (Basel). 2021 Feb 19;12(2):210. doi: 10.3390/mi12020210 (PMC7921990; doi:10.3390/mi12020210)
Supplement: Supplementary file 1 [file micromachines-12-00210-s001.zip]

Archive with 5 entries (5 files):
- micromachines-1107478 Supplementary.docx
- Video S1.wmv
- Video S2.wmv
- Video S3.wmv
- Video S4.wmv
